# Supplementary material for: Post-Translational Regulation of Oct4 Transcriptional Activity
Source: PLoS One. 2009 Feb 16;4(2):e4467. doi: 10.1371/journal.pone.0004467 (PMC2637973; doi:10.1371/journal.pone.0004467)
Supplement: Table S1 — List of PORE genes. (0.07 MB XLS) [file pone.0004467.s002.xls]

## Sheet: PORE gene list summary
	INTRAGENIC GENES			# OF SEQUENCES	total genes	86
	Jarid1d	NM_011419.3	Mm.262676	1	total matches	129
	Col4a5	NM_007736.2	Mm.286892	1
	Shroom2	NM_172441.2	Mm.401618	1
	Rps6ka3	NM_148945.1	Mm.328476	1
	Reps2	NM_178256.3	Mm.336329	1
	Pcdh11x	NM_001081385.1	Mm.422941	1
	Atp11c	NM_001001798.2	Mm.327798	1
	Dmd	NM_007868.1	Mm.275608	1
	Il1rapl1	XM_486726.4	Mm.426143	1
	Tex11	NM_031384.1	Mm.134024	1
	Lancl3	NM_173414.1	Mm.245119	1
	Cul4b	NM_028288.3	Mm.327675	1
	Odz1	NM_011855.3	Mm.327698	1
	Il1rapl2	NM_030688.1	Mm.328321	1
	Fndc3a	NM_207636.2	Mm.205421	1
	Diap3	NM_019670.1	Mm.308690	2
	Gpc5	NM_175500.2	Mm.320791	2
	Gpc6	NM_001079844.1	Mm.234129	1
	Itgbl1	NM_145467.1	Mm.383176	2
	Fgf14	NM_207667.1	Mm.206362	4
	Akr1c14	NM_134072.1	Mm.26838;Mm.342256	1
	2010111I01Rik	NM_028079.1	Mm.188105	1
	Xrcc4	NM_028012.1	Mm.37531	1
	Acot12	NM_028790.1	Mm.275963	1
	Pde8b	NM_172263.1	Mm.100167	1
	Rnf180	NM_027934.1	Mm.317015	1
	Prkcm	NM_008858.1	Mm.133719	1
	Mamdc1	NM_207010.1	Mm.341609	1
	Gphn	NM_172952.1	Mm.341742;Mm.363753	2
	Ttll5	NM_001081423.1	Mm.132172	1
	Nrxn3	NM_172544.1	Mm.425766;Mm.425789	2
	D12Ertd551e	NM_028731.5	Mm.273755	1
	Rapgef5	NM_175930.3	Mm.227642	1
	Cdc27	NM_145436.2	Mm.89845;Mm.432644	2
	Wipi1	NM_145940.2	Mm.35817	1
	Abca8a	NM_153145.2	Mm.344148	1
	Nup85	NM_001002929.3	Mm.4379	1
	Abca13	NM_178259.3	Mm.39270	1
	Pnpt1	NM_027869.1	Mm.211131	1
	Aig1	NM_025446.1	Mm.45755	1
	Arhgap18	NM_176837.2	Mm.356496	1
	Lama2	NM_008481.2	Mm.256087	2
	Tcba1	NM_001025286.1	Mm.49665	3
	Rwdd1	NM_025614.1	Mm.28528	1
	Nt5dc1	NM_176968.3	Mm.73467	1
	Zbtb24	NM_153398.2	Mm.258475;Mm.332534	1
	Aim1	XM_894444.2	Mm.292082	1
	Sim1	NM_011376.1	Mm.4774	1
	Pcdh15	NM_023115.2	Mm.151537;Mm.351476	1
	Cabin1	NM_172549.3	Mm.257404	1
	Syn3	NM_013722.1	Mm.430741	1
	Mgat4c	NM_026243.2	Mm.25252	1
	Ppfia2	NM_177373.3	Mm.125555;Mm.391424	2
	Kcnc2	NM_001025581.1	Mm.336242;Mm.397609	1
	Trhde	NM_146241.1	Mm.255406	2
	Trak1	NM_175114.3	Mm.305318	1
	Gucy1a2	NM_001033322.1	Mm.435507	2
	Tinag	NM_012033.2	Mm.23199	1
	Unc13c	NM_001081153.1	Mm.41035	2
	Dock3	NM_153413.1	Mm.150259	1
	Snf1lk2	NM_178710.3	Mm.104932	1
	Spock3	NM_023689.2	Mm.334552	1
	Glra3	NM_080438.2	Mm.307061	2
	Plcg2	NM_172285.1	Mm.192699	1
	Mbtps1	NM_019709.3	Mm.206934	1
	Odz3	NM_011857.2	Mm.42191	1
	Shcbp1	NM_011369.1	Mm.37801	1
	Tmem28	NM_173446.2	Mm.268163;Mm.434455	1
	Rasa3	NM_009025.2	Mm.18517	1
	Csmd1	NM_053171.2	Mm.419813	1
	March1	NM_175188.3	Mm.380457	1
	Psd3	NM_030263.4	Mm.32525	1
	Atp4a	NM_018731.2	Mm.12821	1
	Tshz3	NM_172298.2	Mm.44141	1
	Sergef	NM_013789.1	Mm.76659	1
	Gabrg3	NM_008074.2	Mm.434343;Mm.434344	1
	Erc2	NM_177814.4	Mm.318004	1
	Ddhd1	NM_001039106.2	Mm.121918	2
	Gpr98	NM_054053.2	Mm.288694	1
	Hcn1	NM_010408.1	Mm.343429	1
	EG668358	XM_001001091.1		1
	Hs3st3a1	NM_178870.2	Mm.274426;Mm.340214	1
	Nf1	NM_010897.2	Mm.255596	1
	Ctnna3	NM_177612.1	Mm.244348	1
	Dscaml1	NM_001081270.1	Mm.325499	2
	EG637898	XM_001002479.1	Mm.425439	2
	Apxl			1
	4932438A13Rik			1
	Cdh2			2
	Dpysl3			2
	Dnahc8			1
	Epha6			3
	1700081D17Rik			2
	E030049G20Rik			1
	Pola1			3
	Rod1			2
	Apxl			1
	Twsg1			3
	Akap9			1
	5' GENES <1 KB				total genes	1
	Cox7c	NM_007749.3	Mm.378898	1	total matches	1
	5' GENES 1-10 KB
	Bicd2	NM_001039180.1	Mm.197387	1	total genes	20
	EG620025	XM_618986.3		1	total matches	24
	Sh3kbp1	NM_021389.3	Mm.286495	1
	Dcx	NM_010025.2	Mm.12871	1
		XM_487182.4	Mm.295569	1
	Olfr401	NM_146706.1	Mm.377642	1
	EG544872	XM_618996.3	Mm.379793	1
	Msgn1	NM_019544.1	Mm.117113	1
	Scin	NM_009132.1	Mm.2416	1
	Tmem18	NM_172049.1	Mm.34035	1
	Ccl12	NM_011331.2	Mm.867	1
	Maml2	XM_486185.3	Mm.116898;Mm.393962	1
	Olfr860	NM_146528.1	Mm.271434	1
	Upk1b			3
	LOC676462			1
	Slc17a2			1
	LOC633674			1
	C80008			2
	Peci			2
	Apip			1
	5' GENES 10-100 KB
	Olfr1383	NM_207574.1	Mm.278373	1	total genes	55
	Trim75	NM_001033429.1	Mm.334557	1	total matches	58
	Nupl1	NM_170591.1	Mm.258051	1
	Sgcz	NM_145841.1	Mm.261651	1
	EG625699	XM_890269.1	Mm.388852	1
	Cts6	NM_021445.1	Mm.143794	1
	Olfr1370	NM_146535.1	Mm.377554	1
		XM_001001380.1		2
	Plf2	NM_011118.1	Mm.88796	1
	Ugcgl2	NM_001081252.1	Mm.213406	1
	Ctsj	NM_012007.1	Mm.31948	1
	Olfr786	NM_146549.1	Mm.246629	1
	Olfr242	NM_010974.1	Mm.246532	1
	V1rh20	NM_134243.1	Mm.377228	1
	Tspan3	NM_019793.2	Mm.28484	1
	Sgk	NM_011361.1	Mm.28405	1
	Hivep2	NM_010437.2	Mm.42157	1
	Htr2c	NM_008312.2	Mm.391323	1
		XM_619047.3	Mm.390518	1
	Insr	NM_010568.1	Mm.268003	1
	Ccr3	NM_009914.2	Mm.57050	1
	Olfr945	NM_146506.1	Mm.377538	1
	Ube2g2	NM_019803.3	Mm.24433	1
	Olfr926	NM_146815.1	Mm.377701	1
	Mrgprb2	NM_175531.2	Mm.83689	1
	Gadd45g	NM_011817.1	Mm.281298	1
	EG666446	XM_983896.1		1
	Tns4	NM_172564.1	Mm.262067	1
	Cd109	NM_153098.2	Mm.32955	1
	Sgcd	NM_011891.2	Mm.338890	1
	EG665923	XM_980365.1	Mm.425783	1
	Asb13	NM_080857.2	Mm.253061	1
	EG622727	XM_906238.2	Mm.296994	1
	EG211331	XM_138356.4	Mm.313452	1
	EG637873	XM_001002506.1	Mm.425441	1
	BC022960	XM_136142.5	Mm.336326	1
	Rspo3	NM_028351.2	Mm.45191	1
	Etaa1	NM_026576.1	Mm.178684	1
	Htr1b	NM_010482.1	Mm.246494	1
	Gucy1a2	NM_001033322.1	Mm.435507	1
	Phf8	NM_177201.2	Mm.17156	1
	C85492	NM_153540.3	Mm.402151	1
	Adra1b	NM_007416.2	Mm.39086	1
	Parp8	NM_001081009.1	Mm.274466	1
	Enpp6	NM_177304.2	Mm.211429	1
	EG667618	XM_991508.1	Mm.5286	1
	Chrdl1	NM_031258.2	Mm.157697	1
	Lmo7	XM_895728.2	Mm.218981	1
	Pof1b	NM_181579.1	Mm.34964	1
	Lrch2	NM_001081173.1	Mm.30506	1
	EG668761	XM_001003482.1	Mm.383281	1
	LOC633674			1
	C80008			2
	Peci			2
	Apip			1
	5' GENES 100-250 KB				total genes	41
		XM_980722.1		1	total matches	44
	EG245663	XM_142216.6		1
	Cnksr2	NM_177751.2	Mm.197074	1
	Wdr20b	NM_027614.1	Mm.219475	1
	Pik3r1	NM_001024955.1	Mm.259333	1
	EG668358	XM_001001091.1		1
	Aim1	XM_894444.2	Mm.292082	1
	Nhs	NM_001081052.1	Mm.336313	1
	Rarb	NM_011243.1	Mm.259318	1
	EG666606	XM_984911.1	Mm.425520	2
	Klf5	NM_009769.2	Mm.30262	1
	Sim1	NM_011376.1	Mm.4774	1
	Sry	NM_011564.1	Mm.377114	1
	EG667618	XM_991508.1	Mm.5286	1
	Gm276	XM_138722.5	Mm.71912	1
	Sucla2	NM_011506.1	Mm.38951	1
	Nedd9	NM_017464.2	Mm.288980	1
	Slitrk5	NM_029273.2	Mm.235097	1
	EG632498	XM_989886.1		1
	EG631445	XM_905268.2		1
	Tcf21	NM_011545.1	Mm.16497	1
	EG628870	XM_980318.1	Mm.336090	1
	Nrg3	NM_008734.1	Mm.387480	1
	EG434373	XM_486188.4	Mm.425571	1
	EG625699	XM_890269.1	Mm.388852	1
	Plekhg1	NM_001033253.1	Mm.150831	1
	Plf2	NM_011118.1	Mm.88796	1
	EG634881	XM_973543.1		1
	Stard3nl	NM_024270.2	Mm.41940	1
	C6.1AL	NM_203660.1	Mm.289702	1
	EG668495	XM_001001804.1	Mm.421496	1
	Ibrdc2	NM_146042.2	Mm.287609	1
	Arpp21	NM_028755.2	Mm.297444	1
	Tgifx1	NM_153109.1	Mm.272850	1
	S100g	NM_009789.2	Mm.6891	1
	Gucy1a3			1
	LOC625262			1
	Csl			3
	Snapc1			1
	Adam28			1
	LOC623726			1
	3' GENES <1 KB				total genes	2
	Olfr1382	NM_001011790.1	Mm.377279	1	total matches	2
	Tspyl2	NM_029836.3	Mm.9997	1
	3' GENES 1-10 KB
		XM_001002167.1	Mm.359683	2	total genes	12
	Mtmr6	NM_144843.3	Mm.247007	1	total matches	14
	Igh-V11		Mm.259174	1
	Spin2	NM_001005370.1	Mm.293363	2
	Ccl8	NM_021443.1	Mm.42029	1
	Olfr787	NM_001011822.1	Mm.376120	1
	Trim60	NM_153097.1	Mm.28010	1
	EG432665	XM_484147.3		1
	Ctsl	NM_009984.2	Mm.930	1
	EG624845	XM_889389.1		1
	V1rh18	NM_134241.1	Mm.377227	1
	Bnc2			1
	3' GENES 10-100 KB
	Twistnb	NM_172253.2	Mm.196472	1	total genes	93
	EG667275	XM_989474.1		1	total matches	98
	Slfn14	XM_894124.2	Mm.297670	1
	Ctsq	NM_029636.2	Mm.46088	1
	Thrb	NM_009380.2	Mm.32563	1
	Epdr1	NM_134065.2	Mm.275054	1
	EG627823	XM_892526.1		1
	EG628705	XM_893468.2	Mm.390729	1
	Sat1	NM_009121.3	Mm.2734	1
	Mrpplf4	NM_181852.1	Mm.392548	1
	Olfr943	NM_146326.1	Mm.223019	1
	Cdon	NM_021339.1	Mm.80509	1
	EG546371	XM_888897.2	Mm.426157	1
	EG434843	XM_486761.3	Mm.380189	1
	EG665463	XM_977110.1	Mm.422939	1
		XM_973725.1	Mm.247195	1
	Stox2	NM_175162.3	Mm.23973	1
	EG435376	XM_487300.4	Mm.292579	1
	Olfr930	NM_146272.1	Mm.377403	1
	EG547034	XM_886250.2		1
	Ccr7	NM_007719.2	Mm.2932	1
	Cand1	XM_125901.7	Mm.203965	1
	Osr1	NM_011859.2	Mm.45055	1
	Olfr862	NM_146562.1	Mm.434360	1
	Zfp353	NM_153096.2	Mm.220165	1
	Olfr402	NM_146708.1	Mm.377644	1
	EG382843	XM_356704.5	Mm.416611	1
	Cts8	NM_019541.2	Mm.342861	1
	EG627488	XM_001004017.1	Mm.339215	1
	EG623428	XM_887879.1		1
	Htr2c	NM_008312.2	Mm.391323	1
	Mirn448	mIRBase:	MI0001638	1
	Rbmy1a1	NM_011253.1	Mm.4711	1
	Ippk	NM_199056.1	Mm.390586	1
	Olfr948	NM_001011756.1	Mm.377297	1
	Mtmr2	NM_023858.1	Mm.210405	1
	Foxq1	NM_008239.3	Mm.44235	1
	EG621976	XM_886379.2	Mm.364093	1
		XM_981290.1	Mm.297107	1
	EG631445	XM_905268.2		1
	Ssty2	NM_023546.2	Mm.350930	1
	EG666446	XM_983896.1		1
	Lrrc18	NM_026253.3	Mm.46115	1
	EG629575	XM_001004186.1	Mm.390690	1
	Sec23a	NM_009147.2	Mm.209207	1
	Fhit	NM_010210.2	Mm.235938	1
	Olfr42	NM_010984.1	Mm.246536	1
	Krtap12-1	NM_010670.1	Mm.34372	1
	Fut8	NM_016893.2	Mm.35628	1
	EG668435	XM_001001423.1	Mm.336204	1
	Ccr2	NM_009915.1	Mm.6272	1
	Lcp1	NM_008879.3	Mm.153911	1
	EG666446	XM_983896.1		1
	Zfp353	NM_153096.2	Mm.220165	1
	Cntnap4	NM_130457.2	Mm.209232	1
	Mospd2	NM_029730.1	Mm.291758	1
	EG432451	XM_483890.4	Mm.373660	1
	Mrgprb3	NM_207537.1	Mm.377926	1
	EG223186	XM_139243.2	Mm.364212	1
	EG434616	XM_486466.3	Mm.371811	1
	EG668495	XM_001001804.1	Mm.421496	1
	Ppp1r12a	NM_027892.1	Mm.422959	1
	EG244495	XM_146372.5	Mm.297423	1
	Meox2	NM_008584.1	Mm.341398	1
		XM_887152.2		1
	Dcn	NM_007833.2	Mm.56769	1
	EG546401	XM_621126.2		1
	EG666456	XM_983972.1	Mm.29592	1
	Klhl4	NM_172781.1	Mm.132583	1
	EG382720	XM_980367.1		1
		XM_893241.2	Mm.246518	1
	Zswim6	XM_358311.5	Mm.219433	1
	Snrk	NM_133741.1	Mm.257989	1
	Fut8	NM_016893.2	Mm.35628	1
	Snx19	NM_028874.2	Mm.35084	1
		XM_888689.2	Mm.380672	1
	Gm274	XM_905472.2		1
	Fgf20	NM_030610.1	Mm.425526	1
	Unc5d	NM_153135.1	Mm.248433	1
	Slc17a3			1
	LOC633701			1
	4930435E12Rik			2
	LOC629842			1
	4930435E12Rik			1
	Syt16			2
	Gk2			2
	Vgcnl1			1
	LOC676720			2
	LOC668889			1
	Gpr143			1
	Ehf			1
	Kitl			1
	Depdc1a			2
	3' GENES 100-250 KB
	Rhobtb1	NM_001081347.1	Mm.26659	1	total genes	38
	Eya4	NM_010167.2	Mm.332128	1	total matches	41
	Inpp4b	NM_001024617.2	Mm.324468	1
	Atg5	NM_053069.2	Mm.22264	1
	Arhgap5	NM_009706.2	Mm.35059	1
	Calml3	NM_027416.1	Mm.20079	1
	Osr1			1
	Ferd3l	NM_033522.2	Mm.204643	1
	Galc	NM_008079.3	Mm.5120	1
	Emb	NM_010330.2	Mm.274926	1
	Slitrk1	NM_199065.1	Mm.257268	1
	Iyd	NM_027391.1	Mm.24153	1
	Aga	NM_001005847.1	Mm.334535	1
	LOC666059			3
	Pdha1	NM_008810.2	Mm.34775	1
	Il13ra2	NM_008356.1	Mm.368330	1
	Pcdh17	NM_001013753.1	Mm.153643	1
	Tgifx1	NM_153109.1	Mm.272850	1
	EG628412	XM_893147.2	Mm.384687	2
		XM_486785.3	Mm.336293	1
	EG668761	XM_001003482.1	Mm.383281	1
	Frmpd4	NM_001033330.2	Mm.426168	1
	Rbm31y	XM_907077.2	Mm.359538	1
	Siglech	NM_178706.2	Mm.44425	1
	Lrfn5	NM_178714.2	Mm.28802	1
	EG546371	XM_888897.2	Mm.426157	1
	EG668495	XM_001001804.1	Mm.421496	1
	Mrpplf4	NM_181852.1	Mm.392548	1
	EG434428	XM_486246.3	Mm.326103	1
	Cdh13	NM_019707.2	Mm.334841	1
	Pak3	NM_008778.2	Mm.40035	1
	Stxbp6	NM_144552.2	Mm.285400	1
	Gpr126	NM_001002268.1	Mm.390261	1
	Hdgfl1	NM_008232.1	Mm.7411	1
	Mctp1	NM_030174.2	Mm.316249	1
	5330427D05Rik			1
	Stc1			1
	4933434C23Rik			1
	5' GENES >250 KB				total genes	118
					total matches	123
	3' GENES >250 KB				total genes	111
					total matches	118
